# Supplementary material for: The Legacy of the Idrija Mine Twenty-Five Years after Closing: Is Mercury in the Water Column of the Gulf of Trieste Still an Environmental Issue?
Source: Int J Environ Res Public Health. 2021 Sep 28;18(19):10192. doi: 10.3390/ijerph181910192 (PMC8508114; doi:10.3390/ijerph181910192)
Supplement: Supplementary file 1 [file ijerph-18-10192-s001.zip]

Archive with 1 entries (1 files):
- ijerph-1348146-supplementary_clean.pdf
